# Supplementary material for: First microsatellite markers for the pine catkin sawfly Xyela concava (Hymenoptera, Xyelidae) and their application in phylogeography and population genetics
Source: PeerJ. 2019 Nov 13;7:e8010. doi: 10.7717/peerj.8010 (PMC6858820; doi:10.7717/peerj.8010)
Supplement: Table S1 — Total number of individuals per collection site (N), unique specimen identifier (DEI-GISHym), GenBank accession number, and collection data of the analyzed imagines (♀♂) and larvae (L) of Xyela concava [file peerj-07-8010-s001.xlsx]

## Sheet: Supplemental Table S1
	N	Unique identifier	Species	Usage in study	State	Collection site	Geographic coordinates		GenBank accession number COI region	GenBank accession number NaK
							°N	°W
	1 ♀	DEI-GISHym5270	Xyela concava	identification reference	California	White Mountains	37.355	-118.181	KY198313
	1 ♂	DEI-GISHym5271	Xyela concava	identification reference	California	White Mountains	37.355	-118.181	KY198314
	1 ♀	DEI-GISHym30887	Xyela concava	development markers	Nevada	Seaman Range	37.609	-115.394
	1 L	DEI-GISHym32824	Xyela concava	screening markers	Nevada	Toiyabe Range	39.357	-117.151
	1 L	DEI-GISHym32825	Xyela concava	screening markers	Nevada	Toiyabe Range	39.357	-117.151
	1 L	DEI-GISHym32826	Xyela concava	screening markers	Nevada	Toiyabe Range	39.357	-117.151
	1 L	DEI-GISHym32827	Xyela concava	screening markers	Nevada	Toiyabe Range	39.357	-117.151
	1 L	DEI-GISHym10461	Xyela concava	preliminary population genetic study	New Mexico	Big Burro Mountains	32.867	-108.579	MK265017	MK264919
	1 L	DEI-GISHym10462	Xyela concava	preliminary population genetic study	New Mexico	Big Burro Mountains	32.867	-108.579	MK265018	MK264920
	1 L	DEI-GISHym10463	Xyela concava	preliminary population genetic study	New Mexico	Big Burro Mountains	32.867	-108.579	MK265019	MK264921
	1 L	DEI-GISHym10464	Xyela concava	preliminary population genetic study	New Mexico	Big Burro Mountains	32.867	-108.579	MK265020	MK264922
	1 L	DEI-GISHym10465	Xyela concava	preliminary population genetic study	New Mexico	Big Burro Mountains	32.867	-108.579	MK265021	MK264923
	1 L	DEI-GISHym10466	Xyela concava	preliminary population genetic study	New Mexico	Big Burro Mountains	32.867	-108.579	MK265022	MK264924
	1 L	DEI-GISHym10467	Xyela concava	preliminary population genetic study	New Mexico	Big Burro Mountains	32.867	-108.579	MK265023	MK264925
	1 L	DEI-GISHym10468	Xyela concava	preliminary population genetic study	New Mexico	Big Burro Mountains	32.867	-108.579	MK265024	MK264926
	1 L	DEI-GISHym10469	Xyela concava	preliminary population genetic study	New Mexico	Big Burro Mountains	32.867	-108.579	MK265025	MK264927
	1 L	DEI-GISHym10470	Xyela concava	preliminary population genetic study	New Mexico	Big Burro Mountains	32.867	-108.579	MK265026	MK264928
	1 L	DEI-GISHym10471	Xyela concava	preliminary population genetic study	New Mexico	Big Burro Mountains	32.844	-108.588	MK265027	MK264929
	1 L	DEI-GISHym10473	Xyela concava	preliminary population genetic study	New Mexico	Big Burro Mountains	32.844	-108.588	MK265028	MK264930
	1 L	DEI-GISHym10474	Xyela concava	preliminary population genetic study	New Mexico	Big Burro Mountains	32.844	-108.588	MK265029	MK264931
	1 L	DEI-GISHym10475	Xyela concava	preliminary population genetic study	New Mexico	Big Burro Mountains	32.844	-108.588	MK265030	MK264932
	1 L	DEI-GISHym32419	Xyela concava	preliminary population genetic study	New Mexico	Big Burro Mountains	32.867	-108.579	MK265031	MK264933
	1 L	DEI-GISHym32420	Xyela concava	preliminary population genetic study	New Mexico	Big Burro Mountains	32.867	-108.579	MK265032	MK264934
	1 L	DEI-GISHym32421	Xyela concava	preliminary population genetic study	New Mexico	Big Burro Mountains	32.867	-108.579	MK265033	MK264935
	1 L	DEI-GISHym32422	Xyela concava	preliminary population genetic study	New Mexico	Big Burro Mountains	32.867	-108.579	MK265034	MK264936
	1 L	DEI-GISHym32423	Xyela concava	preliminary population genetic study	New Mexico	Big Burro Mountains	32.867	-108.579	MK265035	MK264937
	1 L	DEI-GISHym32424	Xyela concava	preliminary population genetic study	New Mexico	Big Burro Mountains	32.867	-108.579	MK265036	MK264938
	1 L	DEI-GISHym32425	Xyela concava	preliminary population genetic study	New Mexico	Big Burro Mountains	32.867	-108.579	MK265037	MK264939
	1 L	DEI-GISHym32426	Xyela concava	preliminary population genetic study	New Mexico	Big Burro Mountains	32.867	-108.579	MK265038	MK264940
	1 L	DEI-GISHym32429	Xyela concava	preliminary population genetic study	New Mexico	Big Burro Mountains	32.844	-108.588	MK265039	MK264941
	1 L	DEI-GISHym32431	Xyela concava	preliminary population genetic study	New Mexico	Big Burro Mountains	32.844	-108.588	MK265040	MK264942
	1 L	DEI-GISHym32432	Xyela concava	preliminary population genetic study	New Mexico	Big Burro Mountains	32.844	-108.588	MK265041	MK264943
	1 L	DEI-GISHym32434	Xyela concava	preliminary population genetic study	New Mexico	Big Burro Mountains	32.844	-108.588	MK265042	MK264944
	1 L	DEI-GISHym32998	Xyela concava	preliminary population genetic study	New Mexico	Big Burro Mountains	32.867	-108.579	MK265043	MK264945
	1 L	DEI-GISHym32999	Xyela concava	preliminary population genetic study	New Mexico	Big Burro Mountains	32.867	-108.579	MK265044	MK264946
	1 L	DEI-GISHym32446	Xyela concava	preliminary population genetic study	California	Monitor Pass	38.761	-119.665	MK265045	MK264947
	1 L	DEI-GISHym32447	Xyela concava	preliminary population genetic study	California	Monitor Pass	38.761	-119.665	MK265046	MK264948
	1 L	DEI-GISHym32448	Xyela concava	preliminary population genetic study	California	Monitor Pass	38.761	-119.665	MK265047	MK264949
	1 L	DEI-GISHym32449	Xyela concava	preliminary population genetic study	California	Monitor Pass	38.761	-119.665	MK265048	MK264950
	1 L	DEI-GISHym32450	Xyela concava	preliminary population genetic study	California	Monitor Pass	38.761	-119.665	MK265049	MK264951
	1 L	DEI-GISHym32451	Xyela concava	preliminary population genetic study	California	Monitor Pass	38.761	-119.665	MK265050	MK264952
	1 L	DEI-GISHym32452	Xyela concava	preliminary population genetic study	California	Monitor Pass	38.761	-119.665	MK265051	MK264953
	1 L	DEI-GISHym32453	Xyela concava	preliminary population genetic study	California	Monitor Pass	38.761	-119.665	MK265052	MK264954
	1 L	DEI-GISHym32454	Xyela concava	preliminary population genetic study	California	Monitor Pass	38.761	-119.665	MK265053	MK264955
	1 L	DEI-GISHym32455	Xyela concava	preliminary population genetic study	California	Monitor Pass	38.761	-119.665	MK265054	MK264956
	1 L	DEI-GISHym32456	Xyela concava	preliminary population genetic study	California	Monitor Pass	38.664	-119.590	MK265055	MK264957
	1 L	DEI-GISHym32457	Xyela concava	preliminary population genetic study	California	Monitor Pass	38.664	-119.590	MK265056	MK264958
	1 L	DEI-GISHym32460	Xyela concava	preliminary population genetic study	California	Monitor Pass	38.664	-119.590	MK265057	MK264959
	1 L	DEI-GISHym32461	Xyela concava	preliminary population genetic study	California	Monitor Pass	38.664	-119.590	MK265058	MK264960
	1 L	DEI-GISHym32462	Xyela concava	preliminary population genetic study	California	Monitor Pass	38.664	-119.590	MK265059	MK264961
	1 L	DEI-GISHym32463	Xyela concava	preliminary population genetic study	California	Monitor Pass	38.664	-119.590	MK265060	MK264962
	1 L	DEI-GISHym32465	Xyela concava	preliminary population genetic study	California	Monitor Pass	38.664	-119.590	MK265061	MK264963
	1 L	DEI-GISHym32466	Xyela concava	preliminary population genetic study	California	Monitor Pass	38.664	-119.590	MK265062	MK264964
	1 L	DEI-GISHym32467	Xyela concava	preliminary population genetic study	California	Monitor Pass	38.664	-119.590	MK265063	MK264965
	1 L	DEI-GISHym32626	Xyela concava	preliminary population genetic study	California	Monitor Pass	38.761	-119.665	MK265064	MK264966
	1 L	DEI-GISHym32628	Xyela concava	preliminary population genetic study	California	Monitor Pass	38.761	-119.665	MK265065	MK264967
	1 L	DEI-GISHym32633	Xyela concava	preliminary population genetic study	California	Monitor Pass	38.761	-119.665	MK265066	MK264968
	1 L	DEI-GISHym32634	Xyela concava	preliminary population genetic study	California	Monitor Pass	38.761	-119.665	MK265067	MK264969
	1 L	DEI-GISHym32635	Xyela concava	preliminary population genetic study	California	Monitor Pass	38.761	-119.665	MK265068	MK264970
	1 L	DEI-GISHym32640	Xyela concava	preliminary population genetic study	California	Monitor Pass	38.656	-119.595	MK265069	MK264971
	1 L	DEI-GISHym32647	Xyela concava	preliminary population genetic study	California	Monitor Pass	38.664	-119.590	MK265070	MK264972
	1 L	DEI-GISHym32651	Xyela concava	preliminary population genetic study	California	Monitor Pass	38.664	-119.590	MK265071	MK264973
	1 L	DEI-GISHym32652	Xyela concava	preliminary population genetic study	California	Monitor Pass	38.664	-119.590	MK265072	MK264974
	1 L	DEI-GISHym32653	Xyela concava	preliminary population genetic study	California	Monitor Pass	38.664	-119.590	MK265073	MK264975
	1 L	DEI-GISHym32654	Xyela concava	preliminary population genetic study	California	Monitor Pass	38.664	-119.590	MK265074	MK264976
	1 L	DEI-GISHym32861	Xyela concava	preliminary population genetic study	Utah	Uinta Mountains	40.891	-109.457	MK265075	MK264977
	1 L	DEI-GISHym32862	Xyela concava	preliminary population genetic study	Utah	Uinta Mountains	40.891	-109.457	MK265076	MK264978
	1 L	DEI-GISHym32863	Xyela concava	preliminary population genetic study	Utah	Uinta Mountains	40.891	-109.457	MK265077	MK264979
	1 L	DEI-GISHym32864	Xyela concava	preliminary population genetic study	Utah	Uinta Mountains	40.891	-109.457	MK265078	MK264980
	1 L	DEI-GISHym32865	Xyela concava	preliminary population genetic study	Utah	Uinta Mountains	40.891	-109.457	MK265079	MK264981
	1 L	DEI-GISHym32866	Xyela concava	preliminary population genetic study	Utah	Uinta Mountains	40.891	-109.457	MK265080	MK264982
	1 L	DEI-GISHym32867	Xyela concava	preliminary population genetic study	Utah	Uinta Mountains	40.891	-109.457	MK265081	MK264983
	1 L	DEI-GISHym32868	Xyela concava	preliminary population genetic study	Utah	Uinta Mountains	40.891	-109.457	MK265082	MK264984
	1 L	DEI-GISHym32869	Xyela concava	preliminary population genetic study	Utah	Uinta Mountains	40.891	-109.457	MK265083	MK264985
	1 L	DEI-GISHym32870	Xyela concava	preliminary population genetic study	Utah	Uinta Mountains	40.891	-109.457	MK265084	MK264986
	1 L	DEI-GISHym32871	Xyela concava	preliminary population genetic study	Utah	Uinta Mountains	40.967	-109.467	MK265085	MK264987
	1 L	DEI-GISHym32872	Xyela concava	preliminary population genetic study	Utah	Uinta Mountains	40.967	-109.467	MK265086	MK264988
	1 L	DEI-GISHym32873	Xyela concava	preliminary population genetic study	Utah	Uinta Mountains	40.967	-109.467	MK265087	MK264989
	1 L	DEI-GISHym32874	Xyela concava	preliminary population genetic study	Utah	Uinta Mountains	40.967	-109.467	MK265088	MK264990
	1 L	DEI-GISHym32875	Xyela concava	preliminary population genetic study	Utah	Uinta Mountains	40.967	-109.467	MK265089	MK264991
	1 L	DEI-GISHym32876	Xyela concava	preliminary population genetic study	Utah	Uinta Mountains	40.967	-109.467	MK265090	MK264992
	1 L	DEI-GISHym32877	Xyela concava	preliminary population genetic study	Utah	Uinta Mountains	40.967	-109.467	MK265091	MK264993
	1 L	DEI-GISHym32878	Xyela concava	preliminary population genetic study	Utah	Uinta Mountains	40.967	-109.467	MK265092	MK264994
	1 L	DEI-GISHym32879	Xyela concava	preliminary population genetic study	Utah	Uinta Mountains	40.967	-109.467	MK265093	MK264995
	1 L	DEI-GISHym32880	Xyela concava	preliminary population genetic study	Utah	Uinta Mountains	40.967	-109.467	MK265094	MK264996
	1 L	DEI-GISHym32881	Xyela concava	preliminary population genetic study	Utah	Uinta Mountains	40.929	-109.446	MK265095	MK264997
	1 L	DEI-GISHym32882	Xyela concava	preliminary population genetic study	Utah	Uinta Mountains	40.929	-109.446	MK265096	MK264998
	1 L	DEI-GISHym32883	Xyela concava	preliminary population genetic study	Utah	Uinta Mountains	40.929	-109.446	MK265097	MK264999
	1 L	DEI-GISHym32884	Xyela concava	preliminary population genetic study	Utah	Uinta Mountains	40.929	-109.446	MK265098	MK265000
	1 L	DEI-GISHym32885	Xyela concava	preliminary population genetic study	Utah	Uinta Mountains	40.929	-109.446	MK265099	MK265001
	1 L	DEI-GISHym32886	Xyela concava	preliminary population genetic study	Utah	Uinta Mountains	40.929	-109.446	MK265100	MK265002
	1 L	DEI-GISHym32887	Xyela concava	preliminary population genetic study	Utah	Uinta Mountains	40.929	-109.446	MK265101	MK265003
	1 L	DEI-GISHym32888	Xyela concava	preliminary population genetic study	Utah	Uinta Mountains	40.929	-109.446	MK265102	MK265004
	1 L	DEI-GISHym32889	Xyela concava	preliminary population genetic study	Utah	Uinta Mountains	40.929	-109.446	MK265103	MK265005
	1 L	DEI-GISHym32890	Xyela concava	preliminary population genetic study	Utah	Uinta Mountains	40.929	-109.446	MK265104	MK265006
	1 L	DEI-GISHym32891	Xyela concava	preliminary population genetic study	Utah	Uinta Mountains	40.940	-109.759	MK265105	MK265007
	1 L	DEI-GISHym32892	Xyela concava	preliminary population genetic study	Utah	Uinta Mountains	40.940	-109.759	MK265106	MK265008
	1 L	DEI-GISHym32893	Xyela concava	preliminary population genetic study	Utah	Uinta Mountains	40.940	-109.759	MK265107	MK265009
	1 L	DEI-GISHym32894	Xyela concava	preliminary population genetic study	Utah	Uinta Mountains	40.940	-109.759	MK265108	MK265010
	1 L	DEI-GISHym32895	Xyela concava	preliminary population genetic study	Utah	Uinta Mountains	40.940	-109.759	MK265109	MK265011
	1 L	DEI-GISHym32896	Xyela concava	preliminary population genetic study	Utah	Uinta Mountains	40.940	-109.759	MK265110	MK265012
	1 L	DEI-GISHym32897	Xyela concava	preliminary population genetic study	Utah	Uinta Mountains	40.940	-109.759	MK265111	MK265013
	1 L	DEI-GISHym32898	Xyela concava	preliminary population genetic study	Utah	Uinta Mountains	40.940	-109.759	MK265112	MK265014
	1 L	DEI-GISHym32899	Xyela concava	preliminary population genetic study	Utah	Uinta Mountains	40.940	-109.759	MK265113	MK265015
	1 L	DEI-GISHym32900	Xyela concava	preliminary population genetic study	Utah	Uinta Mountains	40.940	-109.759	MK265114	MK265016
	1 ♀	DEI-GISHym10284	Xyela deserti	cross species amplification	California	Monitor Pass	38.656	-119.595
	1 ♂	DEI-GISHym10285	Xyela deserti	cross species amplification	California	Monitor Pass	38.656	-119.595
	1 L	DEI-GISHym32631	Xyela deserti	cross species amplification	California	Monitor Pass	38.761	-119.665
	1 L	DEI-GISHym32636	Xyela deserti	cross species amplification	California	Monitor Pass	38.656	-119.595
	1 L	DEI-GISHym32637	Xyela deserti	cross species amplification	California	Monitor Pass	38.656	-119.595
	1 L	DEI-GISHym32639	Xyela deserti	cross species amplification	California	Monitor Pass	38.656	-119.595
	1 L	DEI-GISHym32641	Xyela deserti	cross species amplification	California	Monitor Pass	38.656	-119.595
	1 L	DEI-GISHym32642	Xyela deserti	cross species amplification	California	Monitor Pass	38.656	-119.595
	1 L	DEI-GISHym32643	Xyela deserti	cross species amplification	California	Monitor Pass	38.656	-119.595
	1 L	DEI-GISHym32645	Xyela deserti	cross species amplification	California	Monitor Pass	38.664	-119.590
	1 L	DEI-GISHym32646	Xyela deserti	cross species amplification	California	Monitor Pass	38.664	-119.590
	1 L	DEI-GISHym32650	Xyela deserti	cross species amplification	California	Monitor Pass	38.664	-119.590
	1 ♀	DEI-GISHym5823	Xyela spec. nov.	cross species amplification	Texas	Davis Mts	30.653	-104.020
	1 ♀	DEI-GISHym5942	Xyela spec. nov.	cross species amplification	Texas	Davis Mts	30.680	-104.020
	1 ♀	DEI-GISHym5943	Xyela spec. nov.	cross species amplification	Texas	Davis Mts	30.688	-104.016
	1 ♀	DEI-GISHym5944	Xyela spec. nov.	cross species amplification	Texas	Davis Mts	30.688	-104.016
	1 ♀	DEI-GISHym5945	Xyela spec. nov.	cross species amplification	Texas	Davis Mts	30.688	-104.016
	1 ♀	DEI-GISHym5946	Xyela spec. nov.	cross species amplification	Texas	Davis Mts	30.684	-104.244
	1 ♀	DEI-GISHym5947	Xyela spec. nov.	cross species amplification	Texas	Davis Mts	30.684	-104.244
	1 ♂	DEI-GISHym5952	Xyela spec. nov.	cross species amplification	Texas	Davis Mts	30.680	-104.020
	1 ♂	DEI-GISHym5953	Xyela spec. nov.	cross species amplification	Texas	Davis Mts	30.680	-104.020
	1 ♂	DEI-GISHym5954	Xyela spec. nov.	cross species amplification	Texas	Davis Mts	30.684	-104.244
	1 ♂	DEI-GISHym5955	Xyela spec. nov.	cross species amplification	Texas	Davis Mts	30.684	-104.244
	1 ♂	DEI-GISHym5990	Xyela spec. nov.	cross species amplification	Texas	Davis Mts	30.688	-104.016
	1 ♂	DEI-GISHym5991	Xyela spec. nov.	cross species amplification	Texas	Davis Mts	30.684	-104.244
	1 ♂	DEI-GISHym10231	Xyela spec. nov.	cross species amplification	Texas	Davis Mts	30.680	-104.020
	1 ♀	DEI-GISHym22336	Xyela spec. nov.	cross species amplification	Texas	Davis Mts	30.688	-104.016
	1 ♀	DEI-GISHym22337	Xyela spec. nov.	cross species amplification	Texas	Davis Mts	30.684	-104.244
	1 ♀	DEI-GISHym22446	Pleroneura koebelei	cross species amplification	Utah	Kolob Terrace	37.389	-113.043
	1 ♀	DEI-GISHym22447	Pleroneura koebelei	cross species amplification	Utah	Kolob Terrace	37.389	-113.043
	1 ♂	DEI-GISHym22448	Pleroneura koebelei	cross species amplification	Utah	Kolob Terrace	37.389	-113.043
	1 ♂	DEI-GISHym22449	Pleroneura koebelei	cross species amplification	Utah	Kolob Terrace	37.389	-113.043
	1 ♀	DEI-GISHym22450	Pleroneura koebelei	cross species amplification	Arizona	Pinaleno Mts	32.633	-109.818
	1 ♀	DEI-GISHym32544	Pleroneura koebelei	cross species amplification	Utah	Kolob Terrace	37.389	-113.043
